# Supplementary material for: Application of Data Science in Circulating Tumor DNA Detection: A Promising Avenue Towards Liquid Biopsy
Source: Front Oncol. 2021 Jul 21;11:692322. doi: 10.3389/fonc.2021.692322 (PMC8337081; doi:10.3389/fonc.2021.692322)
Supplement: Supplementary file 4 [file DataSheet_1.zip]

Archive with 3 entries (3 files):
- .Rhistory
- GEO_samples_number_table.Rdata
- script.R
