# Supplementary material for: Application of Data Science in Circulating Tumor DNA Detection: A Promising Avenue Towards Liquid Biopsy
Source: Front Oncol. 2021 Jul 21;11:692322. doi: 10.3389/fonc.2021.692322 (PMC8337081; doi:10.3389/fonc.2021.692322)
Supplement: Supplementary file 4 [file DataSheet_1.zip › script.R]

# Author: Ming Li
# Date:   2021-3-11
# Lab:    Bio & Che
# Email:  l1ming@foxmail.com

###########################################################################
#    To crawler the NCBI-GEO and count how many samples were upload       #
###########################################################################


# set word path to be current dictionary ----------------------------------
setwd(dirname(rstudioapi::getActiveDocumentContext()$path))


# crawler -----------------------------------------------------------------

rm(list = ls())
table.samples <- data.frame() # this is a temp containter

if (1) {
  library(dplyr)
  library(rvest)
  library(XML)
  library(stringr)
  library(R.utils)


  i <- 0
  m <- 8225 # see this number in the website

  while (i != m + 1) {
    tryCatch(
      {
        R.utils::withTimeout(
          {
            # get url
            url <- paste0(
              "https://www.ncbi.nlm.nih.gov/geo/browse/?view=samples&sort=date&display=500&page=",
              i
            )

            # get table
            table <- read_html(url) %>%
              html_node(xpath = '//*[@id="geo_data"]') %>%
              html_table()

            # combine them
            table.samples <- rbind(table, table.samples)
            save(table.samples, file = "GEO_samples_number_table.Rdata")
            cat(
              i, ">-------Done------>", i + 1, "in ", m, ": ",
              round(i / m * 100, digits = 3), "%", "\n"
            )
          },
          timeout = 60 # timeout was set as 60 seconds
        )

        i <- i + 1
        # if error, back to i-1, and sleep a while for net connection
      },
      TimeoutException = function(ex) {
        message("Times out! Now refresh it") # `withTimeout` function will skip this loop auto.
      },
      error = function(e) {
        Sys.sleep(10)
        cat("Sleeping for wariting Net connection: ", i, "\n")
      },
      finnally = {
        message(i)
      }
    )
  }
}


###########################################################################
#                               visualiziton                              #
###########################################################################


# extract data ------------------------------------------------------------

library(magrittr)
library(stringr)

load("GEO_samples_number_table.Rdata")
temp <- table.samples %>%
  dplyr::select(Accession, `Release date`) %>%
  dplyr::mutate(Month = str_sub(`Release date`, 1, 3)) %>%
  dplyr::mutate(Year = str_sub(`Release date`, 9, 12))
## remove 2021 and 2000
tt <- temp[!(temp$Year %in% c("2000", "2021")), ]


# plot --------------------------------------------------------------------

library(ggplot2)
library(ggsci)
library(ggthemes)
library(RColorBrewer)

## reorder the month
tt$Month <- factor(tt$Month, levels = c(
  "Dec", "Nov", "Oct", "Sep", "Aug", "Jul", "Jun", "May", "Apr", "Mar", "Feb", "Jan"
))

## plot it
options(scipen = 200)
getPalette <- colorRampPalette(
  RColorBrewer::brewer.pal(9, "Set1")
)

ggplot(data = tt, aes(Year)) +
  geom_bar(aes(fill = Month)) +
  coord_flip() +
  labs(x = "Year", y = "Sample Number") +
  scale_fill_brewer(palette = "Set3") +
  scale_y_continuous(breaks = seq(0, 900000, 100000)) +
  theme_classic() +
  theme(legend.position = c(0.9, 0.35), text = element_text(family = "serif"))


# save the figure ---------------------------------------------------------

ggsave(filename = "Figure S3.tiff", width = 16, height = 15, units = "cm", dpi = 300)
